# Supplementary material for: Identification of circulating immune landscape in ischemic stroke based on bioinformatics methods
Source: Front Genet. 2022 Jul 25;13:921582. doi: 10.3389/fgene.2022.921582 (PMC9358692; doi:10.3389/fgene.2022.921582)
Supplement: Supplementary file 1 [file Table2.XLSX]

## Sheet: g
Ensemble ID	Gene Symbol	P
9606.ENSP00000005587	SKAP2	0.01
9606.ENSP00000046794	PRRG2	0.01
9606.ENSP00000074304	INPP4A	0.01
9606.ENSP00000085219	CD22	0
9606.ENSP00000164133	PPP2R5B	0.04
9606.ENSP00000204961	EFNB1	0.04
9606.ENSP00000211287	MAPK13	0.03
9606.ENSP00000215368	EFNA2	0
9606.ENSP00000215659	MAPK12	0.03
9606.ENSP00000216223	IL2RB	0.03
9606.ENSP00000217652	MYL12A	0.04
9606.ENSP00000219789	CDIPT	0.04
9606.ENSP00000220597	PAG1	0.04
9606.ENSP00000221972	CD79A	0.01
9606.ENSP00000222139	EPOR	0.02
9606.ENSP00000222254	PIK3R2	0
9606.ENSP00000224337	BLNK	0
9606.ENSP00000226730	IL2	0.03
9606.ENSP00000228825	ARPC3	0.02
9606.ENSP00000229795	MAPK14	0.04
9606.ENSP00000233668	DOK1	0.01
9606.ENSP00000240618	KLRK1	0.02
9606.ENSP00000244007	PLCG1	0.04
9606.ENSP00000245503	MYH2	0.04
9606.ENSP00000246551	HCST	0.03
9606.ENSP00000250894	MAPK8IP3	0.03
9606.ENSP00000251377	LILRA2	0
9606.ENSP00000251849	RAF1	0.03
9606.ENSP00000252593	BST2	0.03
9606.ENSP00000252723	EPO	0.03
9606.ENSP00000255882	PI4KA	0.04
9606.ENSP00000256509	CHL1	0.02
9606.ENSP00000256935	DOCK2	0.01
9606.ENSP00000259089	BLK	0.01
9606.ENSP00000261254	CCND2	0.02
9606.ENSP00000261799	PDGFRB	0.04
9606.ENSP00000262613	SLC9A3R1	0.03
9606.ENSP00000262629	TYROBP	0.01
9606.ENSP00000262741	PIK3R3	0
9606.ENSP00000262866	SLA2	0.03
9606.ENSP00000262942	ARPC1A	0.02
9606.ENSP00000263088	PLD2	0.04
9606.ENSP00000263125	PRKCQ	0.03
9606.ENSP00000263238	ACTR3	0.02
9606.ENSP00000263967	PIK3CA	0.01
9606.ENSP00000264033	CBL	0.01
9606.ENSP00000264036	MCAM	0.02
9606.ENSP00000264039	GPC1	0.03
9606.ENSP00000264051	NGEF	0
9606.ENSP00000264122	CBLB	0
9606.ENSP00000264380	PIKFYVE	0.03
9606.ENSP00000264864	PI4K2B	0
9606.ENSP00000264972	ZAP70	0
9606.ENSP00000265382	PIP5K1B	0.02
9606.ENSP00000265734	CDK6	0.03
9606.ENSP00000266037	DOCK3	0.01
9606.ENSP00000269886	SH3GL1	0.03
9606.ENSP00000270279	CBLC	0.01
9606.ENSP00000271450	FCGR2A	0
9606.ENSP00000274306	GZMA	0.03
9606.ENSP00000274376	RASA1	0.03
9606.ENSP00000275815	EPHA1	0
9606.ENSP00000278888	MS4A2	0.01
9606.ENSP00000281092	FER	0.01
9606.ENSP00000281821	EPHA4	0
9606.ENSP00000288135	KIT	0.04
9606.ENSP00000289153	PIK3CB	0
9606.ENSP00000289902	FCER1G	0
9606.ENSP00000291759	LILRA4	0
9606.ENSP00000291890	NCR1	0.01
9606.ENSP00000293328	STAT5B	0.02
9606.ENSP00000294489	PDPN	0.01
9606.ENSP00000294742	ARPC5	0.02
9606.ENSP00000295683	CXCR1	0.04
9606.ENSP00000295685	ARPC2	0.03
9606.ENSP00000295756	TRAT1	0
9606.ENSP00000296145	TDGF1	0
9606.ENSP00000298229	INPPL1	0.04
9606.ENSP00000298527	CLEC1B	0.01
9606.ENSP00000299665	CLEC4D	0
9606.ENSP00000300692	CD3D	0.04
9606.ENSP00000302569	CLEC7A	0
9606.ENSP00000303507	BCR	0.01
9606.ENSP00000303939	CTLA4	0.04
9606.ENSP00000305416	S1PR1	0.01
9606.ENSP00000305721	IBTK	0
9606.ENSP00000306190	SLAMF1	0.02
9606.ENSP00000306245	FOS	0.02
9606.ENSP00000308782	GP6	0
9606.ENSP00000311344	PPP2R1B	0.04
9606.ENSP00000312002	HAVCR2	0.02
9606.ENSP00000312185	ELMO1	0.01
9606.ENSP00000312999	GNAI2	0.03
9606.ENSP00000313681	SPHK1	0
9606.ENSP00000314897	ANGPT2	0.02
9606.ENSP00000315997	LILRB1	0.04
9606.ENSP00000320176	HCLS1	0
9606.ENSP00000320509	BANK1	0.01
9606.ENSP00000324890	CD28	0
9606.ENSP00000328777	EFNA5	0
9606.ENSP00000329312	IGLL1	0.01
9606.ENSP00000331172	CD8B	0.01
9606.ENSP00000331504	FES	0.04
9606.ENSP00000332049	CD86	0.03
9606.ENSP00000333685	MAPK11	0.02
9606.ENSP00000334329	UNC5B	0.03
9606.ENSP00000335062	PDCD1	0.04
9606.ENSP00000337451	EPHA3	0
9606.ENSP00000337641	PPP2R5E	0.04
9606.ENSP00000337825	LCK	0.01
9606.ENSP00000338171	SKAP1	0.02
9606.ENSP00000338345	SNCA	0.01
9606.ENSP00000339186	GRAP2	0.02
9606.ENSP00000339826	PIK3AP1	0
9606.ENSP00000340944	PTPN11	0.04
9606.ENSP00000341189	PTK2	0.03
9606.ENSP00000341208	STAT5A	0.02
9606.ENSP00000342156	NCR3	0.01
9606.ENSP00000343204	JAK1	0.04
9606.ENSP00000346671	FYN	0.01
9606.ENSP00000347979	FAS	0.01
9606.ENSP00000349477	KLRG1	0
9606.ENSP00000350224	BMX	0.01
9606.ENSP00000350928	GAD1	0.02
9606.ENSP00000351209	EPHA2	0.03
9606.ENSP00000351342	PTPN5	0.04
9606.ENSP00000351497	FCGR2B	0
9606.ENSP00000352121	PIK3CG	0
9606.ENSP00000352138	KIRREL	0.03
9606.ENSP00000352264	CD2AP	0.01
9606.ENSP00000352358	TRPV6	0
9606.ENSP00000353408	MSN	0.02
9606.ENSP00000354519	INPP5F	0.01
9606.ENSP00000354566	CD3E	0.04
9606.ENSP00000354782	CD247	0.03
9606.ENSP00000354837	ARHGEF2	0.02
9606.ENSP00000354952	GAB2	0.01
9606.ENSP00000356155	PIK3C2B	0.03
9606.ENSP00000356436	PLA2G4A	0
9606.ENSP00000356587	NPHS2	0.02
9606.ENSP00000356694	FASLG	0.01
9606.ENSP00000356906	SH2D1B	0.01
9606.ENSP00000356946	FCGR3A	0
9606.ENSP00000357012	CD244	0.02
9606.ENSP00000357097	FCER1A	0.01
9606.ENSP00000357392	EFNA1	0.01
9606.ENSP00000357393	EFNA3	0.01
9606.ENSP00000357869	PI4KB	0.04
9606.ENSP00000357883	PIP5K1A	0.02
9606.ENSP00000358165	FCGR1A	0
9606.ENSP00000358309	EPHA7	0
9606.ENSP00000358490	CD2	0
9606.ENSP00000359073	VAV3	0.01
9606.ENSP00000359665	PI4K2A	0.03
9606.ENSP00000360181	SH2D1A	0.01
9606.ENSP00000360266	JUN	0.03
9606.ENSP00000360280	DAB1	0.04
9606.ENSP00000360797	CARD9	0
9606.ENSP00000360916	VAV2	0
9606.ENSP00000361359	CD40	0.04
9606.ENSP00000362082	CCND3	0.01
9606.ENSP00000362181	NCR2	0.02
9606.ENSP00000362205	TREM2	0.02
9606.ENSP00000363117	FGR	0.02
9606.ENSP00000363318	IL2RG	0.03
9606.ENSP00000363553	LPAR1	0.01
9606.ENSP00000363763	EPHB2	0.02
9606.ENSP00000364907	SYK	0
9606.ENSP00000364964	C6orf25	0
9606.ENSP00000365131	BAG6	0.01
9606.ENSP00000365891	WAS	0.03
9606.ENSP00000366563	PIK3CD	0.01
9606.ENSP00000367220	ACTR2	0.03
9606.ENSP00000368190	NPHS1	0.04
9606.ENSP00000369293	IL2RA	0.03
9606.ENSP00000369375	TEK	0.03
9606.ENSP00000369756	PTPRA	0.03
9606.ENSP00000370912	TEC	0
9606.ENSP00000370989	CD274	0.04
9606.ENSP00000371505	CLEC6A	0
9606.ENSP00000371532	VLDLR	0.04
9606.ENSP00000373301	SH3BP5	0.01
9606.ENSP00000373399	PIP5KL1	0
9606.ENSP00000373713	SACM1L	0.02
9606.ENSP00000374323	EPHA6	0
9606.ENSP00000375629	LILRB2	0.04
9606.ENSP00000376330	WIPF1	0
9606.ENSP00000376345	GRB2	0.03
9606.ENSP00000376544	CD79B	0.01
9606.ENSP00000377061	PLXNA1	0.03
9606.ENSP00000378217	PRKCD	0.02
9606.ENSP00000378517	SPP1	0.02
9606.ENSP00000378845	LAT	0.01
9606.ENSP00000379330	NFATC2	0.01
9606.ENSP00000379980	CD72	0.01
9606.ENSP00000380638	PTK2B	0.01
9606.ENSP00000380921	SH3KBP1	0.03
9606.ENSP00000381097	EPHB1	0.01
9606.ENSP00000382941	SIRPA	0.03
9606.ENSP00000383044	USP25	0
9606.ENSP00000384053	CSF2RB	0.02
9606.ENSP00000384371	BCL6	0.01
9606.ENSP00000386559	CD8A	0.03
9606.ENSP00000387784	SOS1	0.02
9606.ENSP00000388169	ARPC4	0.02
9606.ENSP00000389140	DCC	0.04
9606.ENSP00000389631	ARPC1B	0.02
9606.ENSP00000391592	PTPN6	0.03
9606.ENSP00000391669	BCAR1	0.04
9606.ENSP00000391676	JAK3	0.03
9606.ENSP00000392423	RELN	0.04
9606.ENSP00000392812	PIK3R5	0
9606.ENSP00000393333	TBXA2R	0.02
9606.ENSP00000394049	SLA	0
9606.ENSP00000394227	CSF2RA	0.02
9606.ENSP00000394794	PTPN13	0.02
9606.ENSP00000395389	LPAR3	0.01
9606.ENSP00000398655	ITK	0.01
9606.ENSP00000401303	SHC1	0.03
9606.ENSP00000403459	GRB7	0.03
9606.ENSP00000405338	INPP5D	0.02
9606.ENSP00000406022	UNC5C	0.02
9606.ENSP00000411355	PTPRC	0.02
9606.ENSP00000412209	IL5RA	0.02
9606.ENSP00000412324	PPP2R5C	0.04
9606.ENSP00000413720	CDKN1C	0.01
9606.ENSP00000417273	NCK1	0.04
9606.ENSP00000417653	DBNL	0.03
9606.ENSP00000417963	PPP2R5D	0.04
9606.ENSP00000418525	MME	0
9606.ENSP00000420194	CASR	0.04
9606.ENSP00000420494	LAT2	0.01
9606.ENSP00000422168	SH3BP2	0.01
9606.ENSP00000423602	DAPP1	0
9606.ENSP00000425487	INPP4B	0.01
9606.ENSP00000427114	FYB	0.03
9606.ENSP00000428056	PIK3R1	0.01
9606.ENSP00000428924	LYN	0
9606.ENSP00000431254	IGLL5	0.02
9606.ENSP00000431445	CD3G	0.03
9606.ENSP00000433642	FCGR3B	0.01
9606.ENSP00000437940	CD19	0
9606.ENSP00000440428	CLEC4C	0
9606.ENSP00000443256	LPAR2	0.01
9606.ENSP00000444986	HCK	0.02
9606.ENSP00000449241	AGAP2	0.03
9606.ENSP00000452414	PTPN21	0.01
9606.ENSP00000457421	PECAM1	0.01
9606.ENSP00000462468	YES1	0.02
9606.ENSP00000465039	MAP4K1	0.02
9606.ENSP00000466363	PIP5K1C	0.04
9606.ENSP00000471457	MYO9B	0.01
9606.ENSP00000472929	VAV1	0.03
9606.ENSP00000478289	IGHV4-38-2	0.01
9606.ENSP00000478725	IGHV3-11	0.02
9606.ENSP00000479488	PHB	0.03
9606.ENSP00000480132	NCAM1	0.04
9606.ENSP00000480157	PIK3R6	0
9606.ENSP00000480609	ENSG00000255819	0.02
9606.ENSP00000480763	EPHA5	0
9606.ENSP00000482457	PLCG2	0
9606.ENSP00000482548	PIP4K2B	0
9606.ENSP00000483570	BTK	0.01
