# Supplementary material for: Identification of circulating immune landscape in ischemic stroke based on bioinformatics methods
Source: Front Genet. 2022 Jul 25;13:921582. doi: 10.3389/fgene.2022.921582 (PMC9358692; doi:10.3389/fgene.2022.921582)
Supplement: Supplementary file 2 [file Table3.XLSX]

## Sheet: Sheet1
Gene	GSE16561	GSE58294
CLEC4D	up	up
MME	up	up
SLA	up	up
STAT5A	up	up
GAB2	up	up
MAPK14	up	up
FCGR1A	up	up
EPHB1	up	up
PIK3CG	up	up
FES	up	up
CLEC4E	up	up
ADM	up	up
CD163	up	up
CEACAM1	up	up
MMP9	up	up
S100A12	up	up
CD40LG	down	down
IL23A	down	down
MBTPS1	down	down
MIF	down	down
ITK	down	down
CD79B	down	down
NCR3	down	down
SKAP1	down	down
CD3D	down	down
PRKCQ	down	down
EPHA4	down	down
IL2RB	down	down
CD19	down	down
CD247	down	down
PLCG1	down	down
FASLG	down	down
CD72	down	down
BANK1	down	down
SH2D1B	down	down
CTLA4	down	down
