# Supplementary material for: Identification of circulating immune landscape in ischemic stroke based on bioinformatics methods
Source: Front Genet. 2022 Jul 25;13:921582. doi: 10.3389/fgene.2022.921582 (PMC9358692; doi:10.3389/fgene.2022.921582)
Supplement: Supplementary file 3 [file Table4.XLSX]

## Sheet: Sheet1
Data processing and Identifying DEGs of GEO dataset	GO and KEGG enrichment analysis	Correlation analysis	Cibersort	Neural Network	Random Forest algorithm	RWR
AnnoProbe	clusterProfiler	Ggcorrplot	e1071	limma	randomForest	reshape2
GEOquery		ggthemes	preprocessCore	neuralnet
ggplot2		Hmisc	parallel	NeuralNetTools
ggstatsplot			Vioplot	pROC
reshape2			tibble
Patchwork			tidyr
devtools			ggpubr
DMwR2			ggplot2
tidyr
dplyr
Stringr
EnhancedVolcano
pheatmap
