# Supplementary material for: Identification of circulating immune landscape in ischemic stroke based on bioinformatics methods
Source: Front Genet. 2022 Jul 25;13:921582. doi: 10.3389/fgene.2022.921582 (PMC9358692; doi:10.3389/fgene.2022.921582)
Supplement: Supplementary file 4 [file Table1.XLSX]

## Sheet: Sheet1
Gene	Gene ID	Official Symbol	Species	Expression (up/down/mutation)	Time	Tissue sources	Samples(case/control)	Detection method	Results	Reference(PMID)	Function/Gene Category
IL-10	3586	IL10	Homo sapiens	up;up;up	Day 1;2;7	stroke patients plasma	36;9	multiplexing assay	Overall, there were a greater number of inflammatory markers that showed twofold or higher increase in production after stroke.We focused our attention on the fold changes of four wellrecognized TH1 (IFNγ, IL-2, IL-12, and TNFα) and TH2 cytokines (IL-4, 5, 10, and 13).	28154551	Cytokines
TNFα	7124	TNF	Homo sapiens	up;up;up	Day 1;2;7	stroke patients plasma	36;9	multiplexing assay	Overall, there were a greater number of inflammatory markers that showed twofold or higher increase in production after stroke.We focused our attention on the fold changes of four wellrecognized TH1 (IFNγ, IL-2, IL-12, and TNFα) and TH2 cytokines (IL-4, 5, 10, and 13).	28154551	Cytokines
IL-1β	3553	IL1B	Homo sapiens	up;up;up	Day 1;2;7	stroke patients plasma	36;9	multiplexing assay	Overall, there were a greater number of inflammatory markers that showed twofold or higher increase in production after stroke.We focused our attention on the fold changes of four wellrecognized TH1 (IFNγ, IL-2, IL-12, and TNFα) and TH2 cytokines (IL-4, 5, 10, and 13).	28154551	Cytokines
IL-4	3565	IL4	Homo sapiens	up;up;up	Day 1;2;7	stroke patients plasma	36;9	multiplexing assay	Overall, there were a greater number of inflammatory markers that showed twofold or higher increase in production after stroke.We focused our attention on the fold changes of four wellrecognized TH1 (IFNγ, IL-2, IL-12, and TNFα) and TH2 cytokines (IL-4, 5, 10, and 13).	28154551	Cytokines
MCP-1	6347	CCL2	Homo sapiens	up	acute	stroke infarcts dissected from fresh frozen brain tissue (5 g blocks), along with location-matched tissue from age-matched controls	5;23	multiplex immunoassays	In human acute infarcts, we noted increased levels of 19 out of 25 cytokines and chemokines compared to control tissue (Fig. 2a): GM-CSF, IFNγ, IL-1α, IL-1β, IL-2, IL-4,IL-6, IL-10, IL-12 (p70), IL-13, IL-15, IL-17, IP-10, IL-8,MCP-1, MIP-1α, MIP-1β, RANTES, and TNFα. If corrected for multiple comparisons, there were significantly higher levels of IL-1α, IL-2, IL-4, IL-6, IL-10, IL-12, IL-15, IL-…	27600707	Cytokines
IL-1α	3552	IL1A	Homo sapiens	up	acute	stroke infarcts dissected from fresh frozen brain tissue (5 g blocks), along with location-matched tissue from age-matched controls	5;23	multiplex immunoassays	In human acute infarcts, we noted increased levels of 19 out of 25 cytokines and chemokines compared to control tissue (Fig. 2a): GM-CSF, IFNγ, IL-1α, IL-1β, IL-2, IL-4,IL-6, IL-10, IL-12 (p70), IL-13, IL-15, IL-17, IP-10, IL-8,MCP-1, MIP-1α, MIP-1β, RANTES, and TNFα. If corrected for multiple comparisons, there were significantly higher levels of IL-1α, IL-2, IL-4, IL-6, IL-10, IL-12, IL-15, IL-…	27600707	Cytokines
IL-1rα	3557	IL1RN	Homo sapiens	up;up;up	Day 1;2;7	stroke patients plasma	36;9	multiplexing assay	Overall, there were a greater number of inflammatory markers that showed twofold or higher increase in production after stroke.We focused our attention on the fold changes of four wellrecognized TH1 (IFNγ, IL-2, IL-12, and TNFα) and TH2 cytokines (IL-4, 5, 10, and 13).	28154551
IL-2	3558	IL2	Homo sapiens	up	acute	stroke infarcts dissected from fresh frozen brain tissue (5 g blocks), along with location-matched tissue from age-matched controls	5;23	multiplex immunoassays	In human acute infarcts, we noted increased levels of 19 out of 25 cytokines and chemokines compared to control tissue (Fig. 2a): GM-CSF, IFNγ, IL-1α, IL-1β, IL-2, IL-4,IL-6, IL-10, IL-12 (p70), IL-13, IL-15, IL-17, IP-10, IL-8,MCP-1, MIP-1α, MIP-1β, RANTES, and TNFα. If corrected for multiple comparisons, there were significantly higher levels of IL-1α, IL-2, IL-4, IL-6, IL-10, IL-12, IL-15, IL-…	27600707	Cytokines
IL-6	3569	IL6	Homo sapiens	up	acute	stroke infarcts dissected from fresh frozen brain tissue (5 g blocks), along with location-matched tissue from age-matched controls	5;23	multiplex immunoassays	In human acute infarcts, we noted increased levels of 19 out of 25 cytokines and chemokines compared to control tissue (Fig. 2a): GM-CSF, IFNγ, IL-1α, IL-1β, IL-2, IL-4,IL-6, IL-10, IL-12 (p70), IL-13, IL-15, IL-17, IP-10, IL-8,MCP-1, MIP-1α, MIP-1β, RANTES, and TNFα. If corrected for multiple comparisons, there were significantly higher levels of IL-1α, IL-2, IL-4, IL-6, IL-10, IL-12, IL-15, IL-…	27600707	Cytokines
IL-15	3600	IL15	Homo sapiens	up	acute	stroke infarcts dissected from fresh frozen brain tissue (5 g blocks), along with location-matched tissue from age-matched controls	5;23	multiplex immunoassays	In human acute infarcts, we noted increased levels of 19 out of 25 cytokines and chemokines compared to control tissue (Fig. 2a): GM-CSF, IFNγ, IL-1α, IL-1β, IL-2, IL-4,IL-6, IL-10, IL-12 (p70), IL-13, IL-15, IL-17, IP-10, IL-8,MCP-1, MIP-1α, MIP-1β, RANTES, and TNFα. If corrected for multiple comparisons, there were significantly higher levels of IL-1α, IL-2, IL-4, IL-6, IL-10, IL-12, IL-15, IL-…	27600707	Cytokines
IL-17	3605	IL17A	Homo sapiens	up;up;up	Day 1;2;7	stroke patients plasma	36;9	multiplexing assay	Overall, there were a greater number of inflammatory markers that showed twofold or higher increase in production after stroke.We focused our attention on the fold changes of four well recognized TH1 (IFNγ, IL-2, IL-12, and TNFα) and TH2 cytokines (IL-4, 5, 10, and 13).	28154551	Cytokines
IP-10	3627	CXCL10	Homo sapiens	up	acute	stroke infarcts dissected from fresh frozen brain tissue (5 g blocks), along with location-matched tissue from age-matched controls	5;23	multiplex immunoassays	In human acute infarcts, we noted increased levels of 19 out of 25 cytokines and chemokines compared to control tissue (Fig. 2a): GM-CSF, IFNγ, IL-1α, IL-1β, IL-2, IL-4,IL-6, IL-10, IL-12 (p70), IL-13, IL-15, IL-17, IP-10, IL-8,MCP-1, MIP-1α, MIP-1β, RANTES, and TNFα. If corrected for multiple comparisons, there were significantly higher levels of IL-1α, IL-2, IL-4, IL-6, IL-10, IL-12, IL-15, IL-…	27600707	Cytokines
IL-8	3576	CXCL8	Homo sapiens	up	acute	stroke infarcts dissected from fresh frozen brain tissue (5 g blocks), along with location-matched tissue from age-matched controls	5;23	multiplex immunoassays	In human acute infarcts, we noted increased levels of 19 out of 25 cytokines and chemokines compared to control tissue (Fig. 2a): GM-CSF, IFNγ, IL-1α, IL-1β, IL-2, IL-4,IL-6, IL-10, IL-12 (p70), IL-13, IL-15, IL-17, IP-10, IL-8,MCP-1, MIP-1α, MIP-1β, RANTES, and TNFα. If corrected for multiple comparisons, there were significantly higher levels of IL-1α, IL-2, IL-4, IL-6, IL-10, IL-12, IL-15, IL-…	27600707	Cytokines
MIP-1α	6348	CCL3	Homo sapiens	up;up;up	Day 1;2;7	stroke patients plasma	36;9	multiplexing assay	Overall, there were a greater number of inflammatory markers that showed twofold or higher increase in production after stroke.We focused our attention on the fold changes of four wellrecognized TH1 (IFNγ, IL-2, IL-12, and TNFα) and TH2 cytokines (IL-4, 5, 10, and 13).	28154551	Chemokines
MIP-1β	6351	CCL4	Homo sapiens	up	acute	stroke infarcts dissected from fresh frozen brain tissue (5 g blocks), along with location-matched tissue from age-matched controls	5;23	multiplex immunoassays	In human acute infarcts, we noted increased levels of 19 out of 25 cytokines and chemokines compared to control tissue (Fig. 2a): GM-CSF, IFNγ, IL-1α, IL-1β, IL-2, IL-4,IL-6, IL-10, IL-12 (p70), IL-13, IL-15, IL-17, IP-10, IL-8,MCP-1, MIP-1α, MIP-1β, RANTES, and TNFα. If corrected for multiple comparisons, there were significantly higher levels of IL-1α, IL-2, IL-4, IL-6, IL-10, IL-12, IL-15, IL-…	27600707	Chemokines
RANTES	6352	CCL5	Homo sapiens	up	acute	stroke infarcts dissected from fresh frozen brain tissue (5 g blocks), along with location-matched tissue from age-matched controls	5;23	multiplex immunoassays	In human acute infarcts, we noted increased levels of 19 out of 25 cytokines and chemokines compared to control tissue (Fig. 2a): GM-CSF, IFNγ, IL-1α, IL-1β, IL-2, IL-4,IL-6, IL-10, IL-12 (p70), IL-13, IL-15, IL-17, IP-10, IL-8,MCP-1, MIP-1α, MIP-1β, RANTES, and TNFα. If corrected for multiple comparisons, there were significantly higher levels of IL-1α, IL-2, IL-4, IL-6, IL-10, IL-12, IL-15, IL-…	27600707	Chemokines
G-CSF	1440	CSF3	Homo sapiens	up;up;up	Day 1;2;7	stroke patients plasma	36;9	multiplexing assay	Overall, there were a greater number of inflammatory markers that showed twofold or higher increase in production after stroke.We focused our attention on the fold changes of four wellrecognized TH1 (IFNγ, IL-2, IL-12, and TNFα) and TH2 cytokines (IL-4, 5, 10, and 13).	28154551
GM-CSF	1437	CSF2	Homo sapiens	up	Day 1	stroke patients plasma	36;9	multiplexing assay	Overall, there were a greater number of inflammatory markers that showed twofold or higher increase in production after stroke.We focused our attention on the fold changes of four wellrecognized TH1 (IFNγ, IL-2, IL-12, and TNFα) and TH2 cytokines (IL-4, 5, 10, and 13).	28154551
IL-5	3567	IL5	Homo sapiens	up;up;up	Day 1;2;7	stroke patients plasma	36;9	multiplexing assay	Overall, there were a greater number of inflammatory markers that showed twofold or higher increase in production after stroke.We focused our attention on the fold changes of four wellrecognized TH1 (IFNγ, IL-2, IL-12, and TNFα) and TH2 cytokines (IL-4, 5, 10, and 13).	28154551	Cytokines
IL-7	3574	IL7	Homo sapiens	up;up	Day 1;7	stroke patients plasma	36;9	multiplexing assay	Overall, there were a greater number of inflammatory markers that showed twofold or higher increase in production after stroke.We focused our attention on the fold changes of four wellrecognized TH1 (IFNγ, IL-2, IL-12, and TNFα) and TH2 cytokines (IL-4, 5, 10, and 13).	28154551	Cytokines
IL-12p40	3593	IL12B	Homo sapiens	down	Day1;Day2;Day7	stroke patients plasma	36;9	multiplexing assay	Overall, there were a greater number of inflammatory markers that showed twofold or higher increase in production after stroke.We focused our attention on the fold changes of four wellrecognized TH1 (IFNγ, IL-2, IL-12, and TNFα) and TH2 cytokines (IL-4, 5, 10, and 13).	28154551	Cytokines
CCR2	729230	CCR2	Homo sapiens	up	(median + IQR)=23.2 (15.1; 32.0)h	serum	58;16	ELISA	In addition, serum CCR2 levels were significantly increased in ischemic stroke patients compared to healthy controls (U = 218, p = 0.0009)	33918875
IFNα2	3440	IFNA2	Homo sapiens	down	Day 1;2;7	stroke patients plasma	36;9	multiplexing assay	Overall, there were a greater number of inflammatory markers that showed twofold or higher increase in production after stroke.We focused our attention on the fold changes of four wellrecognized TH1 (IFNγ, IL-2, IL-12, and TNFα) and TH2 cytokines (IL-4, 5, 10, and 13).	28154551	Cytokines
IL-3	3562	IL3	Homo sapiens	down;down	Day 1;2	stroke patients plasma	36;9	multiplexing assay	Overall, there were a greater number of inflammatory markers that showed twofold or higher increase in production after stroke.We focused our attention on the fold changes of four wellrecognized TH1 (IFNγ, IL-2, IL-12, and TNFα) and TH2 cytokines (IL-4, 5, 10, and 13).	28154551	Cytokines
TNFβ	4049	LTA	Homo sapiens	down	Day 7	stroke patients plasma	36;9	multiplexing assay	Overall, there were a greater number of inflammatory markers that showed twofold or higher increase in production after stroke.We focused our attention on the fold changes of four wellrecognized TH1 (IFNγ, IL-2, IL-12, and TNFα) and TH2 cytokines (IL-4, 5, 10, and 13).	28154551	Antimicrobials
PDGF-bb	5155	PDGFB	Homo sapiens	up	Day 7	stroke patients plasma	36;9	multiplexing assay	Overall, there were a greater number of inflammatory markers that showed twofold or higher increase in production after stroke.We focused our attention on the fold changes of four wellrecognized TH1 (IFNγ, IL-2, IL-12, and TNFα) and TH2 cytokines (IL-4, 5, 10, and 13).	28154551	Cytokines
VEGF	7422	VEGFA	Homo sapiens	up;up;up	Day 1;2;7	stroke patients plasma	36;9	multiplexing assay	Overall, there were a greater number of inflammatory markers that showed twofold or higher increase in production after stroke.We focused our attention on the fold changes of four wellrecognized TH1 (IFNγ, IL-2, IL-12, and TNFα) and TH2 cytokines (IL-4, 5, 10, and 13).	28154551	Cytokines
M-CSF	1436	CSF1R	Homo sapiens	up;up	Day 1;2	stroke patients plasma	36;9	multiplexing assay	Overall, there were a greater number of inflammatory markers that showed twofold or higher increase in production after stroke.We focused our attention on the fold changes of four wellrecognized TH1 (IFNγ, IL-2, IL-12, and TNFα) and TH2 cytokines (IL-4, 5, 10, and 13).	28154551	Cytokine receptors
SDF-1α	6387	CXCL12	Homo sapiens	up;up	Day 2;7	stroke patients plasma	36;9	multiplexing assay	Overall, there were a greater number of inflammatory markers that showed twofold or higher increase in production after stroke.We focused our attention on the fold changes of four wellrecognized TH1 (IFNγ, IL-2, IL-12, and TNFα) and TH2 cytokines (IL-4, 5, 10, and 13).	28154551	Cytokines
sCD40L	959	CD40LG	Homo sapiens	up	Day 2	stroke patients plasma	36;9	multiplexing assay	Overall, there were a greater number of inflammatory markers that showed twofold or higher increase in production after stroke.We focused our attention on the fold changes of four wellrecognized TH1 (IFNγ, IL-2, IL-12, and TNFα) and TH2 cytokines (IL-4, 5, 10, and 13).	28154551	Cytokines
IL-33	90865	IL33	Homo sapiens	up;up;up	Day 1;2;7	stroke patients plasma	36;9	multiplexing assay	Overall, there were a greater number of inflammatory markers that showed twofold or higher increase in production after stroke.We focused our attention on the fold changes of four wellrecognized TH1 (IFNγ, IL-2, IL-12, and TNFα) and TH2 cytokines (IL-4, 5, 10, and 13).	28154551	Interleukins
IL-17F	112744	IL17F	Homo sapiens	up;up	Day 2;7	stroke patients plasma	36;9	multiplexing assay	Overall, there were a greater number of inflammatory markers that showed twofold or higher increase in production after stroke.We focused our attention on the fold changes of four wellrecognized TH1 (IFNγ, IL-2, IL-12, and TNFα) and TH2 cytokines (IL-4, 5, 10, and 13).	28154551	Interleukins
IFNγ	3458	IFNG	Homo sapiens	up;up;up	Day 1;2;7	stroke patients plasma	36;9	multiplexing assay	Overall, there were a greater number of inflammatory markers that showed twofold or higher increase in production after stroke.We focused our attention on the fold changes of four wellrecognized TH1 (IFNγ, IL-2, IL-12, and TNFα) and TH2 cytokines (IL-4, 5, 10, and 13).	28154551	Cytokines
IL-9	3578	IL9	Homo sapiens	up;up;up	Day 1;2;7	stroke patients plasma	36;9	multiplexing assay	Overall, there were a greater number of inflammatory markers that showed twofold or higher increase in production after stroke.We focused our attention on the fold changes of four wellrecognized TH1 (IFNγ, IL-2, IL-12, and TNFα) and TH2 cytokines (IL-4, 5, 10, and 13).	28154551	Interleukins
TRAIL	8743	TNFSF10	Homo sapiens	up;up;up	Day 1;2;7	stroke patients plasma	36;9	multiplexing assay	Overall, there were a greater number of inflammatory markers that showed twofold or higher increase in production after stroke.We focused our attention on the fold changes of four wellrecognized TH1 (IFNγ, IL-2, IL-12, and TNFα) and TH2 cytokines (IL-4, 5, 10, and 13).	28154551	Cytokines
IL-13	3596	IL13	Homo sapiens	up;up;up	Day 1;2;7	stroke patients plasma	36;9	multiplexing assay	Overall, there were a greater number of inflammatory markers that showed twofold or higher increase in production after stroke.We focused our attention on the fold changes of four wellrecognized TH1 (IFNγ, IL-2, IL-12, and TNFα) and TH2 cytokines (IL-4, 5, 10, and 13).	28154551	Cytokines
HGF	3082	HGF	Homo sapiens	up;up	Day 2;7	stroke patients plasma	36;9	multiplexing assay	Overall, there were a greater number of inflammatory markers that showed twofold or higher increase in production after stroke.We focused our attention on the fold changes of four wellrecognized TH1 (IFNγ, IL-2, IL-12, and TNFα) and TH2 cytokines (IL-4, 5, 10, and 13).	28154551	Cytokines
IL-25	64806	IL25	Homo sapiens	up;up;up	Day 1;2;7	stroke patients plasma	36;9	multiplexing assay	Overall, there were a greater number of inflammatory markers that showed twofold or higher increase in production after stroke.We focused our attention on the fold changes of four wellrecognized TH1 (IFNγ, IL-2, IL-12, and TNFα) and TH2 cytokines (IL-4, 5, 10, and 13).	28154551	Cytokines
MIF	4282	MIF	Homo sapiens	up	Day 1	stroke patients plasma	36;9	multiplexing assay	Overall, there were a greater number of inflammatory markers that showed twofold or higher increase in production after stroke.We focused our attention on the fold changes of four wellrecognized TH1 (IFNγ, IL-2, IL-12, and TNFα) and TH2 cytokines (IL-4, 5, 10, and 13).	28154551	Cytokines
LIF	3976	LIF	Homo sapiens	up;up;up	Day 1;2;7	stroke patients plasma	36;9	multiplexing assay	Overall, there were a greater number of inflammatory markers that showed twofold or higher increase in production after stroke.We focused our attention on the fold changes of four wellrecognized TH1 (IFNγ, IL-2, IL-12, and TNFα) and TH2 cytokines (IL-4, 5, 10, and 13).	28154551	Cytokines
IL-22	50616	IL22	Homo sapiens	up;up;up	Day 1;2;7	stroke patients plasma	36;9	multiplexing assay	Overall, there were a greater number of inflammatory markers that showed twofold or higher increase in production after stroke.We focused our attention on the fold changes of four wellrecognized TH1 (IFNγ, IL-2, IL-12, and TNFα) and TH2 cytokines (IL-4, 5, 10, and 13).	28154551	Cytokines
IL-23	51561	IL23A	Homo sapiens	up;up;up	Day 1;2;7	stroke patients plasma	36;9	multiplexing assay	Overall, there were a greater number of inflammatory markers that showed twofold or higher increase in production after stroke.We focused our attention on the fold changes of four wellrecognized TH1 (IFNγ, IL-2, IL-12, and TNFα) and TH2 cytokines (IL-4, 5, 10, and 13).	28154551	Cytokines
IL-21	59067	IL21	Homo sapiens	up;up;up	Day 1;2;7	stroke patients plasma	36;9	multiplexing assay	Overall, there were a greater number of inflammatory markers that showed twofold or higher increase in production after stroke.We focused our attention on the fold changes of four wellrecognized TH1 (IFNγ, IL-2, IL-12, and TNFα) and TH2 cytokines (IL-4, 5, 10, and 13).	28154551	Cytokines
IL-31	386653	IL31	Homo sapiens	up;up;up	Day 1;2;7	stroke patients plasma	36;9	multiplexing assay	Overall, there were a greater number of inflammatory markers that showed twofold or higher increase in production after stroke.We focused our attention on the fold changes of four wellrecognized TH1 (IFNγ, IL-2, IL-12, and TNFα) and TH2 cytokines (IL-4, 5, 10, and 13).	28154551	Cytokines
Granzyme B (GzmB)	3002	GZMB	Homo sapiens	down;down;down	1h;3h;24h	stroke patients whole blood (CD8+T cells, CD8-T cells and NK cells)	18;10	flow cytometric analysis	Most notably, GzmB expression was lower in infarct patients than the TIA or control groups at all time points, and significantly lower at T1 (p = 0.0145), T3 (p = 0.0027) and T24 (p = 0.0016). GzmB expression showed a significant progressive reduction over the study period (p = 0.0040, Skillings–Mack).	27697435	Natural Killer Cell
S100A12	6283	S100A12	Homo sapiens	up;up	1h;3h	stroke patients serum	18;10	ELISA	Both MMP-9 and S100A12 expression were significantly increased in infarct patients with the largest increases observed at T1 and T3 (MMP-9: T0: p = 0.0165, T1: p = 0.0165, T3:p = 0.0153, infarct vs. healthy controls) (S100A12: T1: p = 0.0054, T3: p = 0.0037, infarct vs. healthy controls).	27697435	Antimicrobials
MMP9	4318	MMP9	Homo sapiens	up;up	3h;24h	stroke patients serum	18;10	ELISA	Both MMP-9 and S100A12 expression were significantly increased in infarct patients with the largest increases observed at T1 and T3 (MMP-9: T0: p = 0.0165, T1: p = 0.0165, T3:p = 0.0153, infarct vs. healthy controls) (S100A12: T1: p = 0.0054, T3: p = 0.0037, infarct vs. healthy controls).	27697435	Antimicrobials
sCD163	9332	CD163	Homo sapiens	up	within 24h	peripheral venous blood ischemic stroke patients	39 ischemic stroke patients; 20 neurologically asymptomatic subjects; 20 acute stroke mimics	qRT-PCR, enzyme activity assay, and ELISA	Transcriptional levels of both ADAM17 and sCD163 were significantly elevated in the whole blood of ischemic stroke patients relative to that of both control groups independently of age (Fig. 1A,B). Protein assays supported these observations, as ischemic stroke patients displayed significantly heightened cellular ADAM17 activity in peripheral blood total hemocyte fractions (Fig. 1C), as well as s…	29021532
ADAM17	6868	ADAM17	Homo sapiens	up	within 24h	peripheral venous blood ischemic stroke patients	39 ischemic stroke patients; 20 neurologically asymptomatic subjects; 20 acute stroke mimics	qRT-PCR, enzyme activity assay, and ELISA	Transcriptional levels of both ADAM17 and sCD163 were significantly elevated in the whole blood of ischemic stroke patients relative to that of both control groups independently of age (Fig. 1A,B). Protein assays supported these observations, as ischemic stroke patients displayed significantly heightened cellular ADAM17 activity in peripheral blood total hemocyte fractions (Fig. 1C), as well as s…	29021532
TIPE2	79626	TNFAIP8L2	Homo sapiens	up	6-24h	peripheral blood mononuclear cells	182;40	Real-time PCR	The median relative expression of TIPE2 mRNA in patients with acute ischemic stroke was 4.75 with IQR (3.69-6.38), which was significantly higher that than in healthy controls (2.22, IQR: 1.30-4.24; P<0.001)	30588195
AP-1	2354	FOSB	Homo sapiens	up	6-24h	peripheral blood mononuclear cells	182;40	Real-time PCR	the relative mRNA levels of AP-1 were significantly elevated compared with those in healthy controls AP-1, 4.44 (3.12-5.91) versus 4.00(2.11-5.65), P<0.05	30588195	BCR signaling pathway
BDNF	627	BDNF	Homo sapiens	up	The day of onset of stroke	serum	75;56	ELISA	The median serum BDNF concentration in the stroke subjects was slightly greater than that in the healthy controls(p = 0.04).	26298323	Cytokines
CCL26	10344	CCL26	Homo sapiens	up	acute phase	serum of patients with AIS	35;35	ELISA	the expression level of CCL26 in serum was significantly higher in patients with AIS than in the healthy subjects.	32855707	Cytokines
IL-18	3606	IL18	Homo sapiens	up	chronic phase	serum of patients in chronic phase	15;79	Simple Plex Assay	Protein levels of caspase-1, ASC and IL-18 were higher in the serum of stroke patients when compared to the control samples	30233311	Cytokines
Tim-4	91937	TIMD4	Homo sapiens	up	after 2 and 5 days of stroke	plasma Mo	32;32	Flow cytometry ELISA	It was found that, compared to the control patients, the percentage of Tim-4 expression in overall Mo, classical Mo and non-classical Mo was significantly elevated after 2 and 5 days of stroke (P<0.05), while it was promoted from 0 to 10 days of stoke in intermediate Mo (P<0.05).	31877070
L-selectin (CD62L)	20343	Sell	Homo sapiens	down	within the first 6 hours after IS symptom onset	PMNs of whole-blood samples	27;22	immunostaining	Neutrophil activation is associated with the modulation of surface molecules, i.e., decreased L-selectin (CD62L) and increased β2-integrins (i.e., CD11b/CD18), through either stimulus induced shedding or translocation from intracellular granules.	31355307
Foxp3	50943	FOXP3	Homo sapiens	down	less than 24 h	PBMCs AIS patients	37;30	qRT-PCR	Foxp3 levels in PBMCs were significantly lower in ACI patients than in TIA and control subjects (P < 0.05, P < 0.01 respectively), while RORγt levels were markedly higher in ACI patients than in TIA and control subjects (both P < 0.01). With respect to Foxp3 and RORγt levels, there were also obvious differences between TIA and control groups (P < 0.05)	23696918
LpPLA2	7941	PLA2G7	Homo sapiens	up	less than 24 h	Serum AIS patients	37;30	RT-PCR	Similarly, the concentrations of hsCRP and LpPLA2 were significantly increased in ACI patients than in TIA patients and control subjects (P < 0.01, P < 0.05 respectively).	23696918
CD137L	8744	TNFSF9	Homo sapiens	up	within 24h of ischemic stroke onset	CD14+ monocytes heparinized blood specimens	20; 23	double-colour direct immunofluorescence and flow cytometry	The stroke patients showed increased expression of CD137L on CD14+ monocytes[7.9±4.1%, 7.0±4.0 mean fluorescence intensity(MFI)] compared with NC (4.6±2.4%, 4.1±2.7 MFI, p < 0.05)	24899613	Cytokines
ADM	133	ADM	Homo sapiens	up	day 1, 7–10 d (referred as Week 1 in the text)and 3–6 weeks (referred as Week 3 in the text) after stroke	PBL	37;19	qPCR	There was a highly statistically significant elevation in ADM mRNA levels at day 1 after stroke compared to healthy controls patients with MND and this was maintained at week 1 and week 3	23968191	Cytokines
CEACAM1	634	CEACAM1	Homo sapiens	up	24h after stroke	neutrophils in ischemic brain lesion post-mortem adult human brain sections		immunohistochemical staining	immunohistochemical staining of post-mortem adult human brain sections confirmed these findings. We found no CEACAM1 expression in the uninjured brain but prominent influx of CEACAM1+ cells 24h after stroke, which were also identified as neutrophils	23780386
(VE)-cadherin	1003	CDH5	Homo sapiens	down	at 4–6h post OGD	in HBMECs		western blotting	Western blots revealed that TJ proteins occludin and claudin-5, as well as the AJ protein vascular endothelial (VE)-cadherin were partially degraded in HBMECs at 4–6h, but not at 1–3h, post OGD	26813496
IL-37	27178	IL37	Homo sapiens	up	within 48 hours of stroke onset	plasma	152;45	ELISA	the plasma IL-37 levels of the AIS patients were significantly higher than those of the normal controls (p<0.001)	32801675	Cytokines
suPAR	5329	PLAUR	Homo sapiens	up	within 6 hours	Peripheral blood	12;14		suPAR levels were higher in stroke patients at both time points compared to controls.	24597828
TNFR1	7132	TNFRSF1A	Homo sapiens	up	(median + IQR)=23.2 (15.1; 32.0)h	plasma(TNFR1+intermediate monocyte populations)	33;10	Electrochemiluminescence analysis	plasma TNFR1 levels were significantly increased in ischemic stroke patients compared to healthy controls (p = 0.04).	33918875	Cytokine receptors
TNFR2	7133	TNFRSF1B	Homo sapiens	up	(median + IQR)=23.2 (15.1; 32.0)h	plasma(TNFR2+intermediate monocyte populations)	33;10	Electrochemiluminescence analysis	Plasma TNFR2 levels were also significantly increased in ischemic stroke patients compared to controls (p = 0.03).	33918875	Cytokine receptors
NF-L	4747	NEFL	Homo sapiens	up	(median + IQR)=23.2 (15.1; 32.0)h	serum	33;10	Simoa Analysis	We found that serum NF-L levels were significantly increased in ischemic stroke patients[17.20 pg/mL(9.65; 58.00)] compared to healthy controls [8.05 pg/mL (6.20; 13.18), U = 9.50,p = 0.013].	33918875
S1P	8720	MBTPS1	Homo sapiens	up	24h after stroke	plasma	n=15	High-Performance Liquid Chromatography-T andem Mass Spectrometry	In humans, who had suffered from acute ischemic stroke (Str), we were able to measure similar changes 24 h after onset of ischemia as compared to healthy controls (C) (C vs. Str;4.55 ± 2.1 ng/mg vs. 6.53 ± 5.0 ng/mg, p = 0.0034).	32872326
CB2	1269	CNR2	Homo sapiens	up	24 and 48 h after ischemic stroke	in circulating monocytes	26;16	Real-Time PCR	CB2 mRNA levels were significantly increased in circulating monocytes 24 h (median mRNA levels = 2.6 (IQR, 1.3–3.8)at entrance (r=0.4327, P=0.02;Spearman’s rankcorrelation coefficient)	32960432
PGC-1α	10891	PPARGC1A	Homo sapiens	down	day 1 after AIS	in the neurons and astrocytes		Western blot	the levels of PGC-1α in the neurons and astrocytes of humans and mice with AIS were determined, and we found that PGC-1α expression was downregulated in both neurons and astrocytes at day 1 after AIS	33771213
β2-integrins	3689	ITGB2	Homo sapiens	up	within the first 6 hours after IS symptom onset	PMNs of whole-blood samples	27;22	immunostaining	Neutrophil activation is associated with the modulation of surface molecules, i.e., decreased L-selectin (CD62L) and increased β2-integrins (i.e., CD11b/CD18), through either stimulus induced shedding or translocation from intracellular granules.	31355307	Natual Killer Cell
RORγt	6097	RORC	Homo sapiens	up	less than 24 h	PBMCs AIS patients	37;30	qRT-PCR	Foxp3 levels in PBMCs were significantly lower in ACI patients than in TIA and control subjects (P < 0.05, P < 0.01 respectively), while RORγt levels were markedly higher in ACI patients than in TIA and control subjects (both P < 0.01).	23696918	Cytokine receptors
CRP	1401	CRP	Homo sapiens	up	days 1, 3, and 7 after stroke	serum	96;99	ELISA	The serum levels of TNF-α, CRP, TGF-β, IL-4, IL-6, IL-10, IL-17, and IL-23 were all increased on days 1, 3, and 7 after stroke when compared with levels in the control group (all p < 0.05); however, the content of IFN-γ was lower in stroke patients than in controls at each time point (p < 0.01).	27682880	Antimicrobials
ST2	6761	ST2	Homo sapiens	up	within 48 hours after stroke onset	serum	112	ELISA	The serum sST2 level was significantly increased in patients with AIS compared to the control patients without AIS.	30274001
Mincle	26253	CLEC4E	Homo sapiens	up	22 h after ischemia and reperfusion	ischemic brain		double immunofluorescence	In mice, Mincle and Iba1 were upregulated at 22 h after ischemia and reperfusion. Mincle and Iba1 were upregulated in human stroke patients	24212132
Iba1	199	AIF1	Homo sapiens	up	22 h after ischemia and reperfusion	ischemic brain		double immunofluorescence	In mice, Mincle and Iba1 were upregulated at 22 h after ischemia and reperfusion. Mincle and Iba1 were upregulated in human stroke patients	24212132
